# Supplementary material for: The MAPKKK gene family in cassava: Genome-wide identification and expression analysis against drought stress
Source: Sci Rep. 2017 Nov 2;7:14939. doi: 10.1038/s41598-017-13988-8 (PMC5668296; doi:10.1038/s41598-017-13988-8)
Supplement: Supplementary file 1 — Dataset 1 [file 41598_2017_13988_MOESM1_ESM.xlsx]

## Sheet: Table S1
Table S1. Characteristics of MAPKKKs in cassava
Gene name	Gene ID	Amino acids	MW(kDa)	PI
MeMAPKKK1	cassava4.1_002946m	681	75.2	6.76
MeMAPKKK2	cassava4.1_030718m	701	77.9	5.93
MeMAPKKK3	cassava4.1_005325m	532	57.2	9.22
MeMAPKKK4	cassava4.1_003326m	649	69.9	9.12
MeMAPKKK5	cassava4.1_001358m	896	96.4	9.5
MeMAPKKK6	cassava4.1_001447m	876	94.5	9.28
MeMAPKKK7	cassava4.1_006723m	477	53.3	7.62
MeMAPKKK8	cassava4.1_003875m	609	67.2	5.31
MeMAPKKK9	cassava4.1_027751m	772	84.5	9.13
MeMAPKKK10	cassava4.1_022049m	345	38.2	5.75
MeMAPKKK11	cassava4.1_003834m	612	67	5.87
MeMAPKKK12	cassava4.1_002072m	774	84	9.12
MeMAPKKK13	cassava4.1_004510m	571	63.4	5.83
MeMAPKKK14	cassava4.1_010537m	358	40.8	9.28
MeMAPKKK15	cassava4.1_028486m	361	40	5.8
MeMAPKKK16	cassava4.1_008711m	411	45.7	5.26
MeMAPKKK17	cassava4.1_013347m	284	32.5	9.11
MeMAPKKK18	cassava4.1_008192m	427	47.2	4.97
MeMAPKKK19	cassava4.1_010778m	351	39.1	4.97
MeMAPKKK20	cassava4.1_020998m	350	38.9	5.25
MeMAPKKK21	cassava4.1_023677m	336	38.4	5.44
MeMAPKKK22	cassava4.1_003226m	656	72.7	5.65
MeMAPKKK23	cassava4.1_001502m	868	96.3	6.01
MeMAPKKK24	cassava4.1_006288m	493	56.1	9.33
MeMAPKKK25	cassava4.1_002602m	714	79.5	6.22
MeMAPKKK26	cassava4.1_006043m	503	56.8	8.09
MeMAPKKK27	cassava4.1_001121m	950	106.8	6.19
MeMAPKKK28	cassava4.1_003345m	647	71.9	6.21
MeMAPKKK29	cassava4.1_001298m	910	100.7	5.36
MeMAPKKK30	cassava4.1_000977m	982	108	6
MeMAPKKK31	cassava4.1_001346m	901	99.6	5.36
MeMAPKKK32	cassava4.1_023924m	974	107.2	5.76
MeMAPKKK33	cassava4.1_000823m	1021	111.8	5.52
MeMAPKKK34	cassava4.1_002274m	751	82.7	6.14
MeMAPKKK35	cassava4.1_002122m	770	86	7.99
MeMAPKKK36	cassava4.1_004270m	586	65.6	6.27
MeMAPKKK37	cassava4.1_033742m	721	79.8	6.47
MeMAPKKK38	cassava4.1_001774m	821	92.4	6
MeMAPKKK39	cassava4.1_001798m	818	91.9	5.84
MeMAPKKK40	cassava4.1_004428m	576	65.5	5.56
MeMAPKKK41	cassava4.1_004432m	576	65.7	5.86
MeMAPKKK42	cassava4.1_013069m	292	33.5	8.86
MeMAPKKK43	cassava4.1_004916m	549	62.2	5.48
MeMAPKKK44	cassava4.1_002336m	744	82.6	5.91
MeMAPKKK45	cassava4.1_003989m	602	68.7	5.71
MeMAPKKK46	cassava4.1_003955m	604	68.9	6.09
MeMAPKKK47	cassava4.1_004011m	600	68.4	6.25
MeMAPKKK48	cassava4.1_002531m	721	82.3	5.37
MeMAPKKK49	cassava4.1_002611m	714	81.9	5.58
MeMAPKKK50	cassava4.1_004215m	588	66	5.19
MeMAPKKK51	cassava4.1_004259m	586	65.8	5.22
MeMAPKKK52	cassava4.1_003027m	674	76.1	5.15
MeMAPKKK53	cassava4.1_004478m	573	64.7	5.24
MeMAPKKK54	cassava4.1_003457m	638	72.3	5.55
MeMAPKKK55	cassava4.1_003394m	644	73.9	5.19
MeMAPKKK56	cassava4.1_012779m	299	34	5.68
MeMAPKKK57	cassava4.1_012719m	301	34.2	5.28
MeMAPKKK58	cassava4.1_012772m	300	34	5.62
MeMAPKKK59	cassava4.1_012672m	302	34.3	5.67
MeMAPKKK60	cassava4.1_030647m	540	61	4.95
MeMAPKKK61	cassava4.1_006868m	473	52.7	4.74
MeMAPKKK62	cassava4.1_004012m	600	68.5	5.49

## Sheet: Table S2
Table S2. The expression profiles of the cassava MAPKKK genes in different tissues
Gene	Arg7_stem	Arg7_leaf	Arg7_storage root	W14_stem	W14_leaf	W14_storage_root
MeMAPKKK1	4.12448	3.44705	5.09534	6.5182	3.38651	7.6109
MeMAPKKK2	1.16191	0.230716	0.450252	1.89862	1.63559	2.0596
MeMAPKKK3	46.0357	32.6902	50.6449	21.3871	22.9207	19.5324
MeMAPKKK4	23.4725	39.3794	50.0179	7.94159	15.1788	8.49583
MeMAPKKK6	2.5762	2.99722	5.07597	4.65053	3.43948	1.2811
MeMAPKKK7	1.2538	2.91371	0.14577	1.25519	0.390202	0.288524
MeMAPKKK8	5.46496	6.09515	16.5915	3.72431	7.17564	3.35809
MeMAPKKK9	3.08767	10.6621	12.3781	0.463273	4.69951	0.471766
MeMAPKKK11	1.88958	3.91799	32.9787	5.3931	8.57111	4.52308
MeMAPKKK12	9.71693	13.248	50.8673	7.81837	13.1271	3.00586
MeMAPKKK13	45.0592	26.607	50.1539	22.8571	31.5979	27.4885
MeMAPKKK14	0	0	0.690817	0.252064	3.15258	0.195442
MeMAPKKK15	0.100764	0.540788	0.107363	1.25136	0.146796	0
MeMAPKKK16	0.556865	0.173151	1.07128	5.56285	0.339526	7.34293
MeMAPKKK18	1.20071	1.38549	3.95771	3.52166	2.66571	25.3523
MeMAPKKK19	1.77568	4.09722	265.718	7.17147	5.44251	103.734
MeMAPKKK20	1.75729	5.12619	213.61	27.2767	7.37827	184.815
MeMAPKKK21	0	0	0	0	0	0.211873
MeMAPKKK22	1.46072	0.0986673	2.90772	4.85524	0.710349	4.98686
MeMAPKKK24	14.6435	27.425	9.53721	16.4388	28.2419	17.8184
MeMAPKKK25	9.52687	17.3928	9.88443	16.3516	30.7994	6.03033
MeMAPKKK26	15.5442	31.2435	24.1071	11.895	16.6731	4.52408
MeMAPKKK27	1.23256	3.15852	5.69651	0.40191	2.04364	2.05802
MeMAPKKK29	3.41573	4.96914	4.53313	7.42128	6.8094	4.32872
MeMAPKKK30	11.8414	14.6997	15.3721	15.3172	17.841	12.1149
MeMAPKKK32	4.90215	6.49488	5.86102	1.85478	4.65298	1.77427
MeMAPKKK34	11.7426	12.4609	17.8678	14.5429	16.7244	3.9813
MeMAPKKK35	16.9354	27.7995	10.0972	10.7904	9.6932	2.58066
MeMAPKKK36	32.7665	43.9886	40.4042	74.3735	53.5481	42.1408
MeMAPKKK37	1.64474	1.42125	0.210177	1.22253	1.06666	0.139292
MeMAPKKK38	40.5942	23.5842	189.326	39.9084	23.803	111.875
MeMAPKKK39	7.44538	6.53214	15.0912	19.5242	12.5108	2.83934
MeMAPKKK40	6.36475	1.59713	4.31662	3.05062	8.53553	4.09985
MeMAPKKK41	7.36233	1.8227	3.12912	8.50639	2.88652	5.319
MeMAPKKK42	7.21891	8.67483	16.5343	7.45256	4.77694	0.91323
MeMAPKKK43	6.60676	3.46727	12.2117	8.98	9.16035	5.99063
MeMAPKKK45	22.9457	251.08	15.4611	35.5236	47.8116	19.3848
MeMAPKKK46	22.0099	20.1271	21.8683	27.098	46.3441	18.1117
MeMAPKKK48	3.87416	0.0630738	0.181868	8.41961	1.85681	5.44939
MeMAPKKK49	25.2457	1.39202	9.79864	7.38938	0.34615	11.763
MeMAPKKK50	9.56311	15.1867	7.59994	2.20427	6.51121	3.82467
MeMAPKKK52	3.98046	2.40716	12.4314	14.9975	5.5463	10.2638
MeMAPKKK54	0.362431	0.488667	0.539591	0.337157	0.807592	0.263476
MeMAPKKK55	5.69967	6.93991	4.37714	4.6614	1.78669	4.6647
MeMAPKKK56	5.65766	34.2557	21.5918	2.66341	10.5922	3.60236
MeMAPKKK57	34.4624	11.0321	35.1684	5.29182	3.09821	16.6642
MeMAPKKK58	1.98228	29.1312	26.6954	9.0553	9.54651	13.4617
MeMAPKKK59	21.8696	22.5848	23.7819	10.0667	9.83783	18.584
MeMAPKKK61	6.07847	7.95417	4.98346	14.6564	16.6574	8.46302
MeMAPKKK62	18.7784	39.5872	18.9687	22.2058	30.6835	4.95495

## Sheet: Table S3
Table S3. The expression profiles (log2-based values) of the cassava MAPKKK genes after drought treatment
gene	Arg7_Leaf	Arg7_Root	SC124_Leaf	SC124_Root	W14_Leaf	W14_Root
MeMAPKKK1	0.190167	0	0.898027	-1.68569	-3.98122	-0.154439
MeMAPKKK2	1.0211	0	1.5374	0	0	-0.196121
MeMAPKKK3	0	0	0	0	0	-0.512034
MeMAPKKK4	-1.21958	-1.04653	0.0799283	-0.0811155	-0.468252	0.158753
MeMAPKKK5	-1.17995	-0.58208	0.147761	-1.81502	1.3167	-2.04973
MeMAPKKK6	0	0	0	0	-1.59567	0.446264
MeMAPKKK7	-3.66564	-2.81704	-4.00464	-1.47675	0	-0.483403
MeMAPKKK8	0.25462	0	-0.0174646	-1.87942	-2.65685	0.845375
MeMAPKKK9	0.533759	-2.4435	-2.66004	-1.05849	-1.00391	1.35344
MeMAPKKK11	0	0	0	-2.90113	0	-2.76505
MeMAPKKK12	0	0	0	-0.166682	0	0.529599
MeMAPKKK13	-0.175084	-1.25448	0.14684	-0.52308	-1.22822	-0.395751
MeMAPKKK14	0.647205	-5.04835	-0.368804	-1.16023	-3.1939	2.61045
MeMAPKKK15	0	0	0.747511	0.154113	0	0
MeMAPKKK16	8.09523	0.916133	8.31208	0.0213973	-6.97936	-0.491176
MeMAPKKK17	0	1.61545	0.436861	-0.548707	3.88432	0
MeMAPKKK18	1.07856	-0.963711	3.513	-0.0478065	-4.23523	-0.531147
MeMAPKKK19	2.09641	-1.33323	4.76754	-0.234095	-4.75644	-2.02188
MeMAPKKK20	1.89997	-1.85731	1.62289	-0.0621192	-4.07732	-1.38191
MeMAPKKK21	0	-1.98123	0	-0.816878	0	0
MeMAPKKK22	1.12599	0	-0.870984	-1.27458	0.525582	0.377902
MeMAPKKK23	-0.886746	-1.97822	1.32084	-0.158347	-0.641436	-0.379982
MeMAPKKK24	-0.231594	0.571493	0.657369	-0.0467494	-0.183257	-0.441557
MeMAPKKK25	-1.04104	-0.0344157	-0.680802	-0.638747	-0.920812	0.298846
MeMAPKKK26	0	0	0	0	0	-1.54239
MeMAPKKK27	-0.130619	-2.66358	0.500409	-0.0675327	-0.959841	0.644072
MeMAPKKK29	1.2228	0	-0.98712	0	0.356361	-0.821978
MeMAPKKK30	1.18144	-0.203776	0.997881	1.24504	-0.729275	0
MeMAPKKK32	2.01032	1.0982	-0.368239	0.226892	1.44267	-1.0623
MeMAPKKK33	0	0	0	-1.6338	0	-1.44079
MeMAPKKK35	-0.499543	0.893447	0	-0.83652	0	0
MeMAPKKK36	0	0	0	0	0	-0.811139
MeMAPKKK37	1.80848	0	-0.273026	1.60989	0.293701	1.67485
MeMAPKKK38	0.573363	-2.83724	1.35978	-1.44476	0.0939532	-0.766722
MeMAPKKK39	3.69668	-0.606032	0	0.792975	0	-0.0472178
MeMAPKKK40	2.6078	3.01792	2.55432	1.9775	0	0.470806
MeMAPKKK41	1.01296	0	0	-2.37717	0	0.30204
MeMAPKKK42	0	0	-2.83297	0.398628	-1.60557	0
MeMAPKKK43	0	0	0	0	0	0.789083
MeMAPKKK44	0.384255	-0.245938	-1.05844	0.185808	0.0227379	-0.492407
MeMAPKKK45	-2.22928	2.34894	-3.11399	0.117341	2.45156	-0.181269
MeMAPKKK46	-0.315395	1.0841	-0.485321	-0.72639	-1.50711	0.730953
MeMAPKKK48	0.504487	0	-0.430791	0.0461351	-0.46911	1.20616
MeMAPKKK49	0.982218	-2.26926	0	-2.42688	0	0.841994
MeMAPKKK50	-0.461675	2.70859	0.533573	-2.4759	0	0
MeMAPKKK52	0.553523	0	0	0	0	-0.554169
MeMAPKKK53	1.32083	-1.95647	1.03248	-0.337406	-0.608861	-0.966832
MeMAPKKK54	0.509608	2.99495	-0.567368	0.534136	1.5493	-0.802225
MeMAPKKK55	0.204832	0	-0.931062	0	0	-0.624533
MeMAPKKK56	0.0314066	-1.04172	0.00648832	0.31668	-0.48474	0.383977
MeMAPKKK57	-0.952182	-0.270181	-0.48599	-0.378714	-2.23778	0
MeMAPKKK58	0	0	0	0	-2.51107	0.435837
MeMAPKKK59	-2.84368	-0.952066	-1.95359	-0.367394	-0.797732	0.841483
MeMAPKKK60	0	0	0	0	-1.03709	0
MeMAPKKK61	0.141536	0.120385	0.129647	-0.486608	-0.815526	-0.423372
MeMAPKKK62	-0.426073	0.86023	0.0841277	0.605493	0.127442	0.470353

## Sheet: Table S4
Table S4. The expression profiles (log2-based values) of the cassava MAPKKK genes after various treatments
Treatment	Time	MAPKKK16	MAPKKK18	MAPKKK19	MAPKKK20	MAPKKK30	MAPKKK32	MAPKKK40
NaCl	2h	2.84259	1.62479	2.91715	2.75532	2.16866	2.02822	1.41246
NaCl	6h	2.1466	0.883863	2.6854	2.15282	1.66023	1.68874	1.02518
NaCl	3d	2.39416	2.37758	3.01093	2.58055	1.98178	2.85025	1.58586
NaCl	14d	1.39255	0.610747	1.96436	1.5935	1.21197	1.41411	1.57596
Mannitol	2h	2.16672	1.21673	2.11355	2.37876	1.7188	1.41477	1.13758
Mannitol	6h	2.38442	1.57557	2.48101	2.75316	1.91584	1.62181	1.3953
Mannitol	3d	2.15451	1.86806	2.18556	1.95666	1.6363	2.03593	1.15815
Mannitol	14d	2.34896	2.1678	2.70445	2.20969	1.63873	1.93701	1.07791
ABA	2h	2.855	0.866425	2.84665	2.6636	2.61092	2.20881	1.02501
ABA	6h	2.74768	1.62733	3.01522	2.36657	2.39792	2.63667	1.13574
ABA	10h	2.17264	0.24018	2.99682	1.95692	2.21948	1.52742	0.594109
ABA	24h	3.00961	1.50757	3.10075	2.40683	2.79418	2.36269	1.55066
H2O2	2h	0.123229	-0.465958	1.20424	0.345499	-0.0476963	-1.00909	-0.339254
H2O2	6h	0.562836	0.740953	1.81333	0.987321	0.814837	0.701762	-0.292528
H2O2	10h	0.641121	0.593057	1.82805	0.978452	-0.0816443	0.186348	-0.254961
H2O2	24h	-5.64386	-3.11779	-2.2625	-4.60542	-3.40247	-4.37722	-5.4112
Cold	2h	0.162249	0.282843	-0.117146	0.270015	0.377801	0.303611	0.474213
Cold	5h	0.619986	2.07003	0.60125	0.777594	0.695433	1.53214	1.43433
Cold	15h	0.514208	-0.00743458	0.627243	0.74336	0.0181784	-0.429751	-0.0749576
Cold	48h	0.827518	1.87251	1.24002	1.47044	0.677558	1.29478	0.787132

## Sheet: Table S5
Table S5. The accession number of transcriptomic data in NCBI
Sample name	Accession number
SC124_leaf_drought treatment	SRR2360410
SC124_leaf_control	SRR2361999
Arg7_leaf_drought treatment	SRR2388947
Arg7_leaf_control	SRR2388956
W14_leaf_drought treatment	SRR2404199
W14_leaf_control	SRR2404206
SC124_root_drought treatment	SRR2495946
SC124_root_control	SRR2495947
Arg7_root_drought treatment	SRR2495949
Arg7_root_control	SRR2495950
W14_root_drought treatment	SRR2496093
W14_root_control	SRR2496326
W14_storage root	SRR1298996
W14_leaf	SRR1298998
W14_stem	SRR1298999
Arg7_storage root	SRR1299006
Arg7_leaf	SRR1299009
Arg7_stem	SRR1299008

## Sheet: Table S6
Table S6. Primers used in qRT-PCR analysis
Gene Name	Forward Primer	Reverse Primer
MeMAPKKK16	GGGTTTGCTAGTGATAT	TTGTCCACCTCTGTTT
MeMAPKKK18	GGCAACTCTATCTCCG	GATCACCGATTCTTCC
MeMAPKKK19	TGCCAGACGCTACACC	CCATCTCCACCAACCC
MeMAPKKK20	AAGCAGGAAACAAACG	CTGGGAACTCAAATGG
MeMAPKKK30	ATCCAGGGACACTTATT	CAGAGGCAAACTACCA
MeMAPKKK32	ATCCAGGGACACTTAT	CTATCCACAGGCAAAC
MeMAPKKK40	TGTCCATCCACCACCTAC	CAACAACAAACACGTCCA
